# Supplementary material for: Highly Efficient Ru-Based Catalysts for Lactic Acid Conversion to Alanine
Source: Nanomaterials (Basel). 2024 Jan 29;14(3):277. doi: 10.3390/nano14030277 (PMC10856861; doi:10.3390/nano14030277)
Supplement: Supplementary file 1 [file nanomaterials-14-00277-s001.zip]

Archive with 1 entries (1 files):
- nanomaterials-2816554-supplementary.pdf
